# Supplementary material for: LMO1 Plays an Oncogenic Role in Human Glioma Associated With NF-kB Pathway
Source: Front Oncol. 2022 Feb 24;12:770299. doi: 10.3389/fonc.2022.770299 (PMC8907846; doi:10.3389/fonc.2022.770299)
Supplement: Supplementary file 2 [file Table_2.xlsx]

## Sheet: Sheet1
patient-id	Gender	Age	Tumor site	Surgery	Histology	Grade	OS	Censor
1	Female	66	temporal lobe	Total resection	GBM	WHO IV	363	dead
2	Male	58	temporal lobe	Total resection	GBM	WHO IV	701	dead
3	Male	40	temporal lobe	Total resection	GBM	WHO IV	425	dead
4	Female	51	temporal lobe	Total resection	GBM	WHO IV	718	dead
5	Male	48	temporal lobe	Total resection	GBM	WHO IV	523	dead
6	Female	70	temporal lobe	Total resection	GBM	WHO IV	730	live
7	Female	66	temporal lobe	Total resection	GBM	WHO IV	605	dead
8	Female	21	frontal lobe	Total resection	GBM	WHO IV	730	live
9	Female	50	frontal lobe	Total resection	GBM	WHO IV	190	dead
10	Male	54	frontal lobe	Total resection	GBM	WHO IV	265	dead
11	Male	55	temporal lobe	Total resection	GBM	WHO IV	548	dead
12	Male	67	temporal lobe	Total resection	GBM	WHO IV	125	dead
13	Male	65	frontal lobe	Total resection	GBM	WHO IV	430	dead
14	Male	55	frontal lobe	Total resection	GBM	WHO IV	560	dead
15	Female	56	temporal lobe	Total resection	GBM	WHO IV	482	dead
16	Female	51	frontal lobe	Total resection	GBM	WHO IV	191	dead
17	Female	67	temporal lobe	Total resection	GBM	WHO IV	98	dead
18	Male	65	temporal lobe	Total resection	GBM	WHO IV	475	dead
19	Female	62	frontal lobe	Total resection	GBM	WHO IV	542	dead
20	Male	53	frontal lobe	Total resection	GBM	WHO IV	154	dead
21	Male	60	frontal lobe	Total resection	GBM	WHO IV	135	dead
22	Male	69	frontal lobe	Total resection	GBM	WHO IV	96	dead
23	Male	54	frontal lobe	Total resection	GBM	WHO IV	78	dead
24	Female	51	frontal lobe	Total resection	GBM	WHO IV	245	dead
25	Female	53	frontal lobe	Total resection	GBM	WHO IV	730	live
26	Female	65	frontal lobe	Total resection	GBM	WHO IV	542	dead
27	Female	52	temporal lobe	Total resection	GBM	WHO IV	730	live
28	Female	45	temporal lobe	Total resection	GBM	WHO IV	354	dead
29	Male	61	temporal lobe	Total resection	GBM	WHO IV	302	dead
30	Male	63	temporal lobe	Total resection	GBM	WHO IV	730	live
31	Male	51	temporal lobe	Total resection	GBM	WHO IV	643	dead
32	Male	47	temporal lobe	Total resection	A	WHO II	730	live
33	Male	59	temporal lobe	Total resection	O	WHO II	730	live
34	Female	45	frontal lobe	Total resection	rAA	WHO III	730	live
35	Male	42	frontal lobe	Total resection	AA	WHO III	730	live
36	Male	44	frontal lobe	Total resection	AO	WHO III	730	live
37	Female	38	frontal lobe	Total resection	AO	WHO III	730	live
