# Supplementary material for: LMO1 Plays an Oncogenic Role in Human Glioma Associated With NF-kB Pathway
Source: Front Oncol. 2022 Feb 24;12:770299. doi: 10.3389/fonc.2022.770299 (PMC8907846; doi:10.3389/fonc.2022.770299)
Supplement: Supplementary file 3 [file Table_3.xlsx]

## Sheet: uu3
Supplementary table S3: LMO1-regulated genes based on RNA-Seq
Gene ID	logFC	AveExpr	P.Value	adj.P.Val	LN229 NC1 readcount	LN229 NC2 readcount	LN229_nc3-readcount	LN229 si-1 readcount	Ln229 si2 readcount	LN229 si3-readcount
AADACL4	-2.25095	4.14027	0.000315064	0.178463	4.75489	5.20945	5.83289	2.58496	3	3.45943
AC005486.1	2.07413	1.89872	0.000928378	0.23894	1	0	1.58496	2.80735	3	3
AC005840.1	2	1	8.39e-05	0.133499	0	0	0	2	2	2
AC006504.1	2.1492	3.26959	0.000516835	0.191797	2	3	1.58496	4.24793	4.39232	4.39232
AC009090.3	-2.11328	1.72331	0.00115	0.261733	3.16993	2	3.16993	0	1	1
AC012055.1	2.13077	1.06539	0.000333	0.178463	0	0	0	2	2.80735	1.58496
AC017067.1	2.35041	4.28252	0.000989	0.248259	2	3.32193	4	5.43	5.39232	5.55459
AC019103.1	2.63563	1.65115	0.000462	0.178463	1	0	0	3.32	3.58496	2
AC091057.5	-2.10731	1.38699	0.000704	0.212581	3	2	2.32193	0	0	1
AC093787.2	2.02772	5.90643	0.000233	0.178463	4.58496	4.80735	5.2854	7.01	7.14975	6.59991
AC106895.2	2.85424	2.76045	0.00088	0.23894	0	2	2	4.64	4.45943	3.45943
AC112254.1	2.33333	1.16667	0.000139	0.172639	0	0	0	3	2	2
AC114501.1	2.66761	2.86212	0.00158049	0.265921	0	2	2.58496	4.16993	4.16993	4.24793
AC117490.2	2.06547	1.56105	0.00430163	0.364751	1.58496	0	0	2.32193	3.45943	2
AC124283.5	-2.1458	1.93456	0.013141	0.492589	3	2.32193	3.70044	0	0	2.58496
ACKR4	3.24815	8.65654	1.07e-05	0.0999593	6.53916	6.96578	7.59246	10.23	10.5498	10.062
ACP3	2.53852	4.08633	5.3e-05	0.121008	2.80735	2.32193	3.32193	5.32193	5.45943	5.2854
ADGRF4	2.39989	1.19995	0.000207	0.172639	0	0	0	2.81	2.80735	1.58496
AL031768.2	2.13077	1.73205	0.000321	0.178463	0	1	1	2.81	2.58496	3
AL034374.1	2.34079	2.43951	0.00474	0.364751	0	2.80735	1	3.32	3.80735	3.70044
AL133163.3	-2.87645	1.43823	1.93e-05	0.107668	2.58496	2.58496	3.45943	0	0	0
AL133523.1	-2.87157	1.76912	7.82e-05	0.133499	3	2.80735	3.80735	0	0	1
AL136379.1	-2.33333	1.83333	0.00617	0.37883	3	2	4	0	2	0
AL139081.1	2.46411	2.62203	5.11e-05	0.121008	1.58496	1.58496	1	3.81	3.58496	4.16993
AL355916.1	-2.30761	2.01546	0.000758	0.214639	3	2.80735	3.70044	1	1.58496	0
AL589787.1	2.00125	3.30292	0.00130448	0.265921	1.58496	2.32193	3	3.80735	4.64386	4.45943
AL592183.1	2.10731	1.05365	6.96e-05	0.129172	0	0	0	2	2.32193	2
AL645608.8	-2.10731	1.05365	0.00198438	0.265921	3	1	2.32193	0	0	0
AL663070.2	-2.17684	2.67338	5.8e-05	0.121008	3.58496	4	3.70044	1.58496	1.58496	1.58496
AL731566.3	-2.19499	1.09749	0.00178095	0.265921	1	2.58496	3	0	0	0
AMBP	-2.12211	2.72772	0.0111	0.46343	3.45943	4	3.90689	0	3	2
ANXA13	-2.34813	1.70239	0.0011	0.25748	2.58496	2.58496	3.45943	0	0	1.58496
AP000662.1	-2.16395	1.41531	0.000266	0.178463	2.58496	2.58496	2.32193	0	1	0
AP001931.1	2.05664	1.36165	0.000529	0.192167	0	0	1	2.58	2.58496	2
APOA1-AS	-2.3023	1.48448	0.000238	0.178463	2.32193	2.58496	3	0	0	1
B3GALT5	-2.89899	4.58027	5.68e-05	0.121008	5.32193	6.37504	6.39232	3	3.58496	2.80735
BOLA2B	-2.36562	3.10111	0.0207	0.594648	6.45943	3.80735	2.58496	1.58	2.58496	1.58496
BRINP3	3.57142	2.11904	4.91e-06	0.0999593	0	1	0	3.81	3.90689	4
BRWD1-AS1	-2.04309	1.35488	0.000653984	0.209361	2	2.32193	2.80735	1	0	0
CCL17	-2.16395	1.08198	0.000186969	0.172639	2.32193	2.58496	1.58496	0	0	0
CEND1	-2.19137	6.10875	0.000132079	0.172639	6.80735	7.26679	7.53916	5.12928	5.20945	4.70044
CLPSL1	-2.13077	1.59371	0.00126648	0.265921	2.58496	2.80735	2.58496	1.58496	0	0
COL6A6	2.07627	1.7048	0.00079731	0.220077	0	1	1	2.32193	3.32193	2.58496
COLEC12	2.96271	6.54916	2.81e-05	0.11723	4.45943	5.12928	5.61471	7.83	8.29921	7.96578
CU633967.1	-2.67412	1.86538	0.0106	0.455673	2.32193	5.2854	2	0	1.58496	0
DAPK1	-2.33107	2.80117	0.00524	0.368983	3.80735	3.70044	4.39232	0	2.32193	2.58496
DMRT2	-2.02502	7.78314	0.000195	0.172639	8.47168	8.80413	9.11114	6.87	6.96578	6.47573
EBAG9P1	-2.38998	1.19499	0.000236	0.178463	2.58496	1.58496	3	0	0	0
EFCAB12	-2.12675	2.17068	0.00665	0.397076	2.80735	2.80735	4.08746	1	0	2.32193
FAM218A	2.23808	2.11904	0.00235	0.286387	0	2	1	2.81	3.90689	3
FGF22	-2.5608	2.80872	0.00396	0.359574	3.32193	4.08746	4.85798	2.58	0	2
FKBP1B	-2.11535	4.51311	0.000318196	0.178463	5.12928	5.70044	5.88264	3.90689	3.45943	3
FLG	-2.41598	2.06964	0.00346922	0.337442	2	3.58496	4.24793	1	0	1.58496
FP236383.3	2.69864	4.28725	0.00277801	0.304205	2.58496	3.90689	2.32193	7.07682	4.58496	5.24793
GAPDHP40	-2.58496	1.29248	0.000470216	0.178463	1.58496	3.58496	2.58496	0	0	0
GOLGA8UP	-2.13928	2.73631	0.00477353	0.364751	4.24793	3.16993	4	3	1	1
H19	-2.53265	4.49223	0.0158	0.546438	7.94251	3.90689	5.42626	3.17	3.70044	2.80735
HPCAL4	-2.33619	3.82719	4.62e-05	0.121008	4.70044	5	5.2854	2.58	2.80735	2.58496
HTATIP2	2.37643	1.18821	5.66e-05	0.121008	0	0	0	2	2.80735	2.32193
IGFBP5	2.79772	10.6919	2.7e-05	0.11723	8.76155	9.41363	9.7039	12.1	12.27	11.8541
IGLON5	-2.02561	2.34614	0.00159	0.265921	3.90689	2.58496	3.58496	1	2	1
IL17B	-2.21165	3.6416	0.00254	0.293185	4.24793	4.90689	5.08746	1.58	2.32193	3.70044
INSRR	2.19499	1.09749	8.01e-05	0.133499	0	0	0	2	2.58496	2
JPH2	-2.64555	1.32277	1.5e-05	0.0999593	2.80735	2.32193	2.80735	0	0	0
KCNF1	3.06144	2.58736	0.000119852	0.166789	1.58496	1.58496	0	3.80735	4.45943	4.08746
KLC3	-2.10731	1.05365	6.96e-05	0.129172	2	2.32193	2	0	0	0
KLHL41	-2.46411	1.56539	0.000109376	0.166048	3	2.58496	2.80735	0	0	1
KRT15	-2.55379	4.17704	0.000403778	0.178463	5.04439	5.45943	5.85798	3	3.70044	2
KRT32	-2.04309	1.79552	0.00959415	0.43656	2.32193	2.80735	3.32193	0	2.32193	0
KRT80	-2.15584	7.14713	0.000153	0.172639	7.86419	8.29921	8.51175	6	6.42626	5.78136
KRT81	-4.03625	4.01055	0.000382	0.178463	5.72792	6.22882	6.12928	3.17	2.80735	0
KRT9	-2.52957	1.93145	0.000119	0.166789	3.32193	2.80735	3.45943	1	1	0
LFNG	-2.06977	7.10226	0.000171	0.172639	7.82655	8.01123	8.57365	6	6.24793	5.9542
LGALS7B	-3.91857	3.15427	9.86e-06	0.0999593	4.24793	5.2854	5.80735	1.58	1	1
LINC01847	-2.34813	1.5074	0.000688	0.212581	3.45943	2.58496	2	0	0	1
LINC02185	2.46411	1.23205	4.46e-05	0.121008	0	0	0	2.58	2.80735	2
LINC02302	2.021	4.14127	0.000655	0.209361	3.58496	2.80735	3	5.17	5.70044	4.58496
LMO1	-2.0148	1.53572	0.00723869	0.413664	1.58496	3.45943	2.58496	0	0	1.58496
LOXHD1	2.54393	1.80028	0.00170002	0.265921	0	0	1.58496	2.80735	4.08746	2.32193
MEF2C-AS2	2.72331	1.36165	0.000937188	0.23894	0	0	0	4.16993	2	2
MIR23B	-2.18144	1.61904	0.00136604	0.265921	2.80735	2.32193	3	0	1.58496	0
MIR3194	2.10731	1.58198	0.00169031	0.265921	0	0	1.58496	3	2.58496	2.32193
MPZ	-2.05931	8.37046	0.000146	0.172639	9.02514	9.43879	9.7364	7.43	7.33985	7.24793
MSR1	2.19499	1.09749	0.000436	0.178463	0	0	0	2	3	1.58496
MTCO2P11	2.10731	1.05365	0.00198	0.265921	0	0	0	2.32	3	1
MYO7B	-2.01963	2.06646	0.00395	0.359574	2.32193	3.32193	3.58496	0	1.58496	1.58496
NCKAP5	-2.15935	5.67455	0.000463	0.178463	6.16993	6.70044	7.39232	4.81	4.16993	4.80735
NECAB2	-2.7766	2.05497	0.000626	0.209361	3.45943	3.70044	3.16993	2	0	0
NGFR	-2.38437	11.934	4.92e-05	0.121008	12.7555	13.1669	13.456	10.7	10.8865	10.6101
NPFFR1	-2.05664	1.36165	0.00163	0.265921	2.58496	1.58496	3	0	1	0
NSA2P5	2.00746	2.53205	0.00283289	0.307387	1	1	2.58496	3	3.70044	3.90689
OPCML	2.15001	3.91094	0.0010192	0.252925	2	2.80735	3.70044	4.70044	5.16993	5.08746
OR4F13P	2.15314	1.40991	0.00721651	0.413421	1	0	0	1	3.45943	3
PAK6	-2.02915	2.01458	0.0371704	0.72239	2	4.08746	3	0	0	3
PARVG	-2.3023	1.48448	0.00111948	0.257858	2	2.32193	3.58496	0	1	0
PGM5	-2.27672	3.2915	0.00372	0.34615	4.08746	4.24793	4.9542	3.46	2	1
PNMA8C	-2.41598	2.59796	0.00856	0.426528	4	3.16993	4.24793	0	3.16993	1
PRSS33	-2.10446	7.82437	0.00032	0.178463	8.36632	9.00843	9.25503	6.95	7.02237	6.33985
PTH1R	-2.16395	1.08198	0.000187	0.172639	1.58496	2.58496	2.32193	0	0	0
RBM24	-2.84119	2.61558	0.00116	0.26278	3.58496	4.52356	4	1	0	2.58496
RIPOR2	-3.44557	3.05612	1.46e-05	0.0999593	4.24793	5.04439	5.04439	2	1	1
RLBP1	2.01282	4.92498	0.000255	0.178463	3.70044	4.24793	3.80735	5.55	6.2854	5.9542
RN7SL146P	-2.11328	1.38997	0.00173	0.265921	2.58496	1.58496	3.16993	1	0	0
RN7SL236P	-2.49728	1.91531	0.0024794	0.293185	3.58496	2.32193	3.58496	2	0	0
RNU6-1011P	2.05664	1.36165	0.000529337	0.192167	1	0	0	2	2.58496	2.58496
ROPN1L	-2.28645	2.5332	0.00464628	0.364751	3.32193	4.24793	3.45943	2.58496	0	1.58496
RPL41P2	-2.17452	2.1439	0.0405647	0.72239	2.58496	1.58496	5.52356	0	1.58496	1.58496
RPL7AP30	-2.69227	1.67947	0.00919846	0.430494	1	3.32193	4.75489	0	0	1
RPLP0P2	-2.25163	1.65414	0.00109	0.25748	3.16993	2.58496	2.58496	0	0	1.58496
RPSAP13	-2.40746	1.73205	0.000548	0.196833	3	2.80735	3	1.58	0	0
SIK1B	-2.71557	4.35021	0.000893	0.23894	5.12928	5.72792	6.26679	4.17	2.80735	2
SLC2A4	-2.19499	2.03328	0.0147	0.526937	2.58496	3	3.80735	0	2.80735	0
SLCO1A2	2.22414	1.97373	0.00264	0.297303	0	1	1.58496	4.09	2.58496	2.58496
SMIM11A	2.12837	4.94712	0.0136	0.501552	3.70044	4.24793	3.70044	6.71	4.16993	7.14975
SNORD6	-2.11723	1.58693	0.00151	0.265921	2.80735	2.80735	2.32193	0	1.58496	0
TEX13D	-2.23808	1.78571	0.00032	0.178463	3.32193	2.80735	2.58496	1	0	1
TMEM270	-2.07627	1.7048	0.00153769	0.265921	2.32193	3.58496	2.32193	0	1	1
UGT3A2	-2.05664	1.02832	0.000253509	0.178463	2	1.58496	2.58496	0	0	0
WDR49	-2.19499	1.09749	0.00436613	0.364751	1	2	3.58496	0	0	0
